# Supplementary material for: Cognitive Impairment in ANCA-Associated Vasculitis: A Cross-Sectional Pilot Study
Source: J Clin Med. 2025 May 20;14(10):3582. doi: 10.3390/jcm14103582 (PMC12112563; doi:10.3390/jcm14103582)
Supplement: Supplementary file 1 [file jcm-14-03582-s001.zip]

Archive with 1 entries (1 files):
- jcm-3625726-supplementary.pdf
